# Supplementary material for: Metabolomics and Lipidomics Analyses Aid Model Classification of Type 2 Diabetes in Non-Human Primates
Source: Metabolites. 2024 Mar 9;14(3):159. doi: 10.3390/metabo14030159 (PMC10972397; doi:10.3390/metabo14030159)
Supplement: Supplementary file 1 [file metabolites-14-00159-s001.zip]

Archive with 2 entries (2 files):
- Figure S1.jpg
- tables.pdf
